# Supplementary material for: A serum metabolomics study of patients with nAMD in response to anti-VEGF therapy
Source: Sci Rep. 2020 Jan 28;10:1341. doi: 10.1038/s41598-020-58346-3 (PMC6987119; doi:10.1038/s41598-020-58346-3)
Supplement: Supplementary file 1 — Supplementary table 1–3. [file 41598_2020_58346_MOESM1_ESM.xlsx]

## Sheet: training set
Table S2 original peak list of all samples in training set
group	M825T11_1_RPX	M761T9_1_RPX	M421T12_1_RPX	M762T9_2_RPX	M422T12_RPX	M185T3_RPX	M825T12_RPX	M763T9_3_RPX	M421T12_2_RPX	M812T9_1_RPX	M413T12_1_RPX	M840T6_RPX	M763T9_2_RPX	M763T9_1_RPX	M826T12_RPX	M629T12_RPX	M628T12_RPX	M449T8_RPX	M762T9_1_RPX	M761T9_2_RPX	M130T1_1_RPX	M365T6_RPX	M309T5_2_RPX	M471T12_RPX	M735T9_RPX	M795T8_RPX	M334T7_3_RPX	M506T12_RPX	M130T1_3_RPX	M762T9_3_RPX	M767T9_RPX	M253T4_RPX	M450T8_1_RPX	M811T11_2_RPX	M313T0_RPX	M334T7_2_RPX	M388T8_RPX	M185T1_RPX	M826T10_1_RPX	M748T10_RPX	M387T8_1_RPX	M409T8_RPX	M366T4_RPX	M460T8_RPX	M777T10_1_RPX	M229T1_1_RPX	M277T8_RPX	M300T5_3_RPX	M280T0_RPX
good responder	826.253	2575.32	301.231	690.083	196.573	1280.06	957.141	369.072	334.989	884.831	174.658	6872.68	950.488	354.244	511.199	2385.92	5259.27	517.564	1285	3195.44	1359.26	3758.32	816.697	893.457	619.477	20.0537	530.177	239.171	73.1468	3398.55	747.576	480.735	90.011	10542.2	330.84	533.389	443.754	295.62	3237.8	672.844	1843.15	211.196	785.762	1141.95	6721.3	1353.63	356.324	682.899	1142.19
poor responder	1265.54	10790.4	799.097	5126.91	339.735	1447.82	1567.65	1458.85	290.459	3376.44	162.644	6855.36	4291.89	1372.9	565.294	49.6426	88.0367	741.144	5215.78	11390	1331.38	1901.79	866.353	41.2278	713.908	42.0191	607.232	558.101	83.0707	27313.3	405.803	382.206	118.318	3471.05	363.301	714.224	397.556	463.49	3198.12	681.672	1901.97	317.981	547.902	965.104	12259.9	967.091	405.818	681.896	1291.51
good responder	1204.96	8618.75	799.81	4246.2	430.058	2301.64	2965.04	1538.21	329.896	1043.11	400.811	6894.3	3195.28	1608.49	2156.82	2043.42	4480.86	737.459	5926.66	16523.1	858.961	1890.24	1085.48	802.206	730.156	15.3929	1100.74	163.598	4751.89	19159.8	534.876	324.833	73.2511	2789.51	143.42	1219.41	393.669	191.505	409.519	692.195	1772.89	253.918	576.743	1575.09	2857.98	388.284	303.145	768.216	913.263
good responder	1217.44	5527.11	680.492	2584.63	524.613	1835.31	1914.09	623.475	222.57	1632.9	15.4243	7676.07	2514.3	1437.99	645.791	782.544	1658.99	1065.74	4185.23	9024.49	1539.13	3847.28	1078.88	519.509	1265.22	56.9124	900.954	609.416	78.3973	10086.9	472.163	391.055	206.546	4696.38	399.294	798.731	481.839	72.8362	399.224	783.037	2214.69	348.054	619.888	1027.5	2421.24	591.915	359.161	815.323	1008.58
poor responder	983.141	7904.58	1120.98	3815.55	605.314	1742.87	2554.43	463.478	533.799	2013.66	217.139	6889.79	2042.05	748.929	1336.42	32.072	37.2393	1314.3	2798.41	5630.53	1245.82	2086.87	1000.96	24.651	1083.67	99.8256	231.377	185.352	78.7446	8364.37	414.639	275.065	277.119	2124.96	162.794	343.943	647.169	933.184	259.809	996.629	3013.69	459.068	695.998	1280.07	2579.16	375.83	481.258	694.803	996.737
good responder	695.495	9425.14	776.926	3463.17	535.995	1473.66	2942.16	1110.01	424.681	1685.66	231.634	8073.76	2370.45	1298.14	897.682	2849.04	6160.48	468.453	5019.79	10255.2	1008.91	4307.16	1320.65	1127.41	848.905	15.2525	730.37	383.995	57.0253	14999.3	530.052	431.384	76.8756	5942.83	381.081	652.75	354.309	65.0873	325.185	711.163	1635.65	210.934	772.157	1013.42	3628.84	509.742	336.315	870.207	1059.13
good responder	1999.27	15696.8	1182.91	4538.72	705.43	1407.8	3567.44	1925.8	612.88	868.262	389.336	6903.82	7490.75	1955.47	1989.61	74.2951	143.926	1185.9	7295.41	15582	1205.31	3518.33	1128.37	85.5442	1182.34	48.3357	1221.31	225.223	3187.16	52699.6	613.547	352.154	191.048	2447.12	365.022	932.526	449.083	344.947	804.448	748.949	2208.36	335.401	564.028	1101.42	8415.78	489.24	360.67	1189.77	884.692
good responder	127.656	212.042	199.221	75.3277	109.389	2520.34	136.079	32.342	133.09	42.2373	24.0361	7202.49	80.2789	24.1536	98.2883	902.524	2032.85	486.537	117.07	252.319	1223.7	4099.44	1206.69	404.749	184.345	35.0779	609.806	60.5887	110.253	294.162	375.451	376.671	33.4465	3995.49	347.945	611.672	512.487	122.637	211.347	1005.18	2377.67	337.378	648.138	1242.88	570.443	643.663	336.939	811.957	752.503
poor responder	2672.41	13673.8	803.103	6580.3	227.941	813.33	2246.78	1505.39	268.464	4344.2	445.873	3023.26	5405.43	2300.04	1197.51	23.8789	27.3684	870.116	6734.81	14619.3	1467.03	1513.4	809.322	27.6026	1670.14	52.9065	338.326	378.06	67.4327	33748.5	683.899	366.378	157.591	993.135	255.331	390.753	441.415	872.236	100.833	867.797	2015.1	289.796	526.139	1041.13	2104.43	668.963	374.671	521.777	1146.59
poor responder	789.199	303.483	1218.62	98.4909	1080.54	1562.24	6361.24	20.2379	639.894	152.561	1205.95	10639.3	2285.16	64.698	2969.25	622.064	1440.5	755.114	280.538	613.281	831.634	2719.11	1494.62	391.375	3267.22	38.704	452.689	840.681	86.021	3658.89	291.851	678.296	133.689	15268.6	482.904	347.225	464.628	472.143	82.7021	1031.11	2286.08	353.265	966.639	1292.68	1131.85	743.195	447.484	1075.52	828.815
poor responder	2370.36	3597.55	764.368	909.57	479.838	913.94	896.061	379.719	331.861	550.063	199.432	6229.67	1085.35	409.659	448.899	589.653	1302.68	1197.2	1530.56	3228.73	2038.93	3641.72	1006.1	332.078	401.468	100.59	320.691	616.063	1038.13	2385.84	347.63	335.383	152.7	16793.3	454.461	279.438	560.375	699.533	3484.91	723.849	2649.07	374.698	606.859	1069.25	8739.42	306.762	370.338	708.821	674.196
good responder	1700.08	8882.12	573.03	4291.94	778.245	801.214	1748.39	1123.97	313.663	1395.39	280.162	4270.66	3374.61	1251.5	924.341	679.464	1478.54	614.59	4527.59	9496.74	734.691	3171.92	1377.39	442.004	835.527	75.9631	843.573	623.059	1522.38	12685.6	257.882	311.6	115.861	7229.82	188.677	983.923	595.301	803.148	1486.39	858.048	2787.44	346.026	622.545	838.289	2069.81	526.316	137.257	775.438	839.419
good responder	730.725	12141.1	775.193	3673.07	396.385	1568.87	4030.07	1297.86	238.821	1498.78	379.651	5534.08	4571.57	1529.8	1290.35	600.022	1360.63	489.087	5857.77	12579.9	775.53	1724.18	1006.89	195.497	698.817	49.75	379.969	144.155	1811.16	12645.3	530.753	279.914	64.447	1265.28	196.157	236.395	358.616	45.0065	291.61	698.75	1609.5	264.829	608.965	1030.21	6081.92	248.659	250.966	608.106	542.184
good responder	486.9	3042.4	242.474	1708.55	396.385	2181.96	1011.58	567.086	181.088	497.525	145.141	6956.78	1332.35	714.824	497.457	15.0733	24.207	360.734	2261.1	4929.18	593.933	1956.39	1083.99	40.6524	321.321	10.3591	433.022	273.504	82.4234	5069.3	322.03	383.529	70.6804	9571.3	281.697	472.233	236.418	520.221	1458.66	692.363	1169.76	165.715	670.662	707.395	1993.26	458.561	394.734	707.953	741.595
poor responder	2134.19	15332.6	1322.19	7476.88	751.82	1336.85	4662.84	1772.32	693.91	2829.15	369.564	6645.02	12409.8	2054.74	2238.74	186.889	341.981	1400.6	7713.45	16325	1857.9	3392.17	802.793	141.111	786.045	104.751	0	535.533	100.262	18322	2140.1	495.417	230.727	14125.3	396.807	0	627.638	2490.48	1978	943.202	2982.4	446.555	663.886	1547.39	12134.7	609.31	716.218	645.997	1041.78
good responder	1154.03	8520.56	1348.16	3898.16	802.373	2972.13	2911.13	1051.86	701.306	1129.15	362.569	7699.5	3920.4	1706.61	1153.32	661.807	1435.9	934.948	8146.39	17329.7	1038.44	2191.41	952.239	318.938	819.712	41.2648	642.021	237.299	3186.25	16948	465.569	336.741	164.47	2460.53	265.577	655.349	408.151	626.734	1047.86	866.114	1878.9	286.901	670.737	1206.83	5579.11	316.86	321.285	858.188	973.557
poor responder	561.224	14550.9	863.19	6734.97	470.164	2016.3	6677.35	1348.25	447.828	984.726	383.258	7267.67	4673.5	1787.45	2288.7	171.612	581.427	551.122	6680.09	14213	1025	4005.41	980.792	97.5143	704.328	25.24	285.168	125.734	76.5238	17395.1	5399.74	406.343	54.9952	3209.43	312.825	221.307	416.654	497.313	91.4311	792.009	1810.33	232.708	716.884	1355.75	3332.57	712.825	387.522	795.572	1325.36
good responder	656.356	110.235	848.768	40.3803	263.726	3398.86	2489.57	15.3448	424.863	64.0754	336.713	7431.71	93.9393	23.6445	310.681	141.177	482.654	398.446	66.8147	169.983	1045.43	4373.63	1184.45	94.5261	35.6474	37.486	74.7158	77.4354	82.3448	168.498	853.272	264.737	44.832	1338.69	238.942	68.006	335.163	408.577	100.706	616.178	1557.03	261.253	872.374	800.514	6937.5	428.749	410.818	782.556	835.472
good responder	1534.08	13032.9	998.811	3589.58	688.189	2229.1	4389.88	1217.03	558.443	1392.16	291.186	8129.02	4728.86	1564.37	2019.25	532.947	1166.1	829.828	5781.43	12257	1237.68	2423.81	1147.46	207.684	753.89	43.7555	258.367	248.053	70.0024	11634.1	1305.13	382.647	121.553	2224.24	298.52	181.109	392.179	360.301	240.307	879.414	1855.34	296.344	881.524	936.389	3384.28	579.858	321.424	938.523	778.923
poor responder	1512.75	19034	1227.73	8648.97	729.45	1187.14	4268.54	2214.6	686.131	1580.41	508.143	6055.72	12367	2746.18	1803.81	90.2818	178.15	732.299	10193.2	21404.5	1700.34	3633.17	904.874	47.6496	771.061	37.5754	0.958831	412.435	121.704	17638.2	1557.41	379.825	112.489	10434.1	413.099	0	384.474	329.667	1976.71	779.353	1839.19	280.818	521.759	1017.74	6711.05	796.221	352.308	682.983	915.197
good responder	97.2038	80.4322	83.0742	30.4313	93.2814	1684.84	95.2239	55.0992	72.1001	57.7437	15.5706	7186.21	209.324	61.8465	110.921	24.9978	20.281	1278.36	38.4783	98.5683	1213.92	2289.47	1218.25	35.2375	192.207	103.275	1565.54	111.442	80.0812	156.59	276.5	368.542	214.85	3871.84	330.125	1392	697.886	33.1694	144.058	1165.65	3328.31	495.58	765.695	1008.96	284.429	1024.14	358.868	861.21	676.645
good responder	396.803	4643.47	158.338	1882.67	91.8459	2042.27	896.356	650.671	157.046	981.655	106.932	7290.5	1407.03	774.552	426.379	12.1109	27.5389	619.543	1938.09	4231.23	731.573	3893.43	1150.85	7.78824	260.604	10.1522	201.304	395.875	41.0123	8477.75	245.436	293.384	122.382	11288.5	217.252	173.408	231.549	180.872	412.637	140.229	1088.16	130.861	884.612	512.906	7022.52	289.764	304.624	706.953	657.855
poor responder	1807.87	11326.9	971.194	5449.65	635.545	1426.42	5198.76	1406.54	329.833	905.85	300.388	5891.14	5855.35	1762.44	2460.24	48.2978	51.4919	676.592	6526.36	13779.4	1488.37	1754.02	706.504	89.1072	990.31	59.4631	671.991	219.258	171.208	12282.8	1034.78	387.904	119.648	1868.74	318.276	593.073	443.345	632.166	529.108	737.729	2100.16	318.559	546.058	1023.81	5151.5	828.9	249.721	652.558	666.971
good responder	1174.65	8196.91	646.566	4197.83	339.391	1117.64	2415.38	1027.92	208.397	932.615	257.224	6807.63	8232.43	1243.85	1121.87	48.7446	93.935	814.322	4503.86	9856.08	1273.81	3683.25	1110.82	36.5462	1237.35	48.4398	259.814	302.783	51.6675	13799.8	811.346	217.43	125.327	1274.01	224.425	192.379	397.757	376.636	146.805	440.094	1924.37	294.475	633.478	723.473	3408.1	345.714	261.761	708.544	631.974
good responder	523.606	4271.6	632.878	8507.25	231.657	1649.84	1909.14	835.067	228.771	630.59	381.86	6526.52	1934.44	908.816	465.007	48.1966	81.006	768.238	3372.54	6740.7	859.447	3405.3	896.043	34.3384	451.545	37.5089	353.355	210.852	82.6976	3548.93	544.306	277.14	152.618	6129.15	297.278	228.378	351.919	1292.73	1930.53	494.795	1605.64	250.871	857.611	707.734	3474.34	322.835	268.676	678.739	771.836
poor responder	889.343	16796.5	1266.83	4740.57	717.02	1234.27	2104.22	1974.33	643.074	2589.3	349.933	2939.41	11926	2229.11	887.997	137.143	289.519	1613.57	8360.03	18177.3	1503.34	1571.44	407.398	110.604	798.798	74.7458	602.911	743.809	77.4921	12644	713.295	651.516	313.562	15332.2	282.061	429.662	523.089	844.944	1992.22	932.94	2663.09	432.347	358.337	1631.02	6858.07	960.237	691.916	304.198	1468.83
good responder	1392.57	9413.75	923.154	4385.06	696.037	1447.36	2053.49	1365.92	227.062	1776.84	328.565	6908.53	3139.14	1455.87	974.848	940.267	2024.33	1078.48	5317.43	11304	1840.2	3645.11	967.529	681.422	1177.08	75.1081	362.216	470.491	60.1643	10921.9	380.908	336.587	193.648	2302.73	268.857	367.756	527.94	46.7052	881.642	778.522	2592.23	387.728	653.886	1151.08	1802.62	627.767	350.053	611.553	1044.2
good responder	105.454	81.9397	399.896	34.187	108.306	1194.88	1687.37	19.9521	128.372	96.7911	191.816	5738.09	94.1562	22.5173	405.147	2173.93	4801.85	488.133	33.3274	103.801	423.244	1537.54	695.959	765.163	62.0889	24.2476	287.525	292.778	2124.74	134.162	279.683	314.123	60.6185	2274.22	219.991	241.789	335.577	39.3684	48.418	188.757	1639.09	218.001	577.047	1051.08	4275.6	432.514	373.811	635.123	742.528
good responder	1008.61	7326.41	882.033	3318.6	492.316	2289.66	3448.18	1202.56	464.636	1545.1	288.043	5746.15	3176.1	1392.07	1538.39	33.6413	69.0544	518.738	5202.72	11247.5	1075.69	2594.45	1041.73	19.7535	296.426	34.3468	1579.72	339.401	2848.92	27364.6	731.704	276.123	74.7187	6167.68	229.45	2044.54	279.948	1711.07	1664.68	554.173	1296.39	232.48	574.156	841.226	5517.06	239.98	229.193	570.856	560.588
poor responder	1344.05	13708.8	1163.32	3850.75	705.985	1273.8	3576.28	1918.02	653.342	1611.21	329.684	7037.05	4958.17	1781.42	2152.44	221.25	614.134	969.33	6427.2	18276.6	1327.93	3449.28	818.747	172.313	876.56	56.9015	4.90255	446.463	91.3394	17228	747.033	434.778	150.747	2623.2	489.15	0.589082	441.246	662.401	391.93	755.538	1975.93	324.652	575.642	980.207	3128.73	690.314	362.317	650.256	801.744
poor responder	1826.42	15284.9	1028.3	7947.99	718.543	1322.04	7242.59	2324.97	397.116	4276.21	399.023	3550.37	3644.19	1860.68	682.969	856.412	1831.66	1348.26	6996.01	14972.7	1554.8	1626.31	967.175	642.834	1332.9	250.274	865.403	344.301	88.3467	44994.1	1545.31	453.291	268.291	8867.45	298.873	775.345	1231.17	215.829	1583.93	1181.76	5680.07	743.826	568.502	1778.86	7870.34	1065.8	425.038	651.419	1198.24
good responder	56.1389	105.135	22.8535	30.1512	30.7592	2600.11	72.0413	18.0565	67.867	4.0457	11.5938	9387	43.9786	11.8689	63.6246	1298.35	2880.36	1359.66	21.4471	128.293	1369.69	4792.79	1206.21	705.089	280.516	52.8407	1.44463	41.9826	142.457	70.2791	291.022	774.231	203.07	352.107	424.816	0	600.397	320.938	90.1652	1297.92	2849.24	464.442	765.949	1658.84	247.052	1255.43	485.983	935.418	916.259
poor responder	1233.73	15904.7	1258.53	6691.7	712.652	1290.87	2539.63	1920.51	720.886	446.546	321.644	3303.47	773.93	2123.03	1599.07	47.7317	40.1958	1072.31	7762	16821.7	923.787	2876.92	792.696	67.853	947.359	74.0047	286.47	223.827	82.1795	22030.8	925.068	431.271	175.695	1885.96	325.957	247.219	549.771	731.997	438.221	844.162	2448.04	352.593	576.548	1169	4021.55	1195.74	368.298	572.543	1167.29
good responder	414.145	159.07	1296.82	51.2427	757.629	1435.17	4535.32	27.8586	670.187	115.284	327.31	7593.7	334.868	31.3308	2075.87	436.621	1004.43	716.835	100.415	261.064	1609.37	4037.1	1161.39	227.523	1469.13	42.6323	0	234.279	123.535	918.255	949.141	349.429	135.339	3257.78	361.228	0	465.652	110.903	123.428	855.133	2167.8	364.872	691.699	1021.48	4145.33	433.648	442.753	747.711	829.517
poor responder	1024.33	76.8466	864.778	18.2042	519.015	1030.86	4678.47	22.6517	490.355	159.736	267.601	6819.55	127.381	16.264	1942.51	36.711	44.8465	689.227	23.0323	77.6051	1115.46	1979.2	1063.57	57.0432	1528.06	43.9011	484.244	206.193	50.1537	241.385	1329.98	355.392	99.5986	2510.29	209.528	480.505	483.07	641.106	68.6068	1195.91	2249.51	284.536	603.076	1036.93	1997.48	367.789	309.058	669.807	708.163
poor responder	5073.45	10354.9	1234.6	4795.85	789.497	896.868	2956.26	1329.41	315.226	2393.03	426.595	4783.92	6038.32	1996.26	1427.4	225.898	539.584	1154.8	7162.93	15703.5	1645.27	4377.48	1075.43	171.288	8035.79	47.9567	86.3399	255.65	75.0063	22002.7	552.547	335.254	166.329	5163.69	345.502	76.5187	449.04	106.896	692.961	1009.78	1986.92	330.839	880.824	1364.01	6241.87	642.67	450.68	781.401	1519.92
good responder	1617.26	3017.06	698.243	1396.88	549.131	1676.22	2435.1	371.32	321.444	696.125	304.897	7512.22	2195.38	465.669	1038.14	627.643	1312.8	1245.16	1715.94	3547.44	951.245	4020.37	1064.36	428.43	1252.04	126.571	476.441	281.792	382.488	5923.51	348.252	358.136	219.775	3151.19	221.455	426.037	778.849	985.148	496.088	824.023	3527.26	511.213	687.751	1167.05	1410.37	670.395	367.459	739.89	1385.78
good responder	260.443	701.282	1053.79	402.716	534.809	2322.54	3364.18	103.392	539.908	349.699	380.337	6706.31	933.212	182.794	1448.89	501.769	1049.46	631.529	661.724	1298.56	876.212	3580.96	970.2	237.465	1209.03	39.4382	758.135	146.026	100.569	2676.5	937.521	256.45	91.6314	4056.39	281.83	654.762	325.126	496.86	89.8503	569.417	1545.4	271.99	1054.57	929.326	3557.49	330.222	327.164	614.891	816.403
poor responder	2919.18	10830.5	1456.24	8632.35	929.111	1202.79	2572.69	1474.5	768.015	2014.37	426.128	3265.59	12609.8	2233.94	1000.03	263.888	760.113	1371.32	8418.85	23306.1	2475.83	2685.88	692.18	209.318	2021.38	92.6901	127.167	587.456	104.706	26051.2	884.795	513.561	253.635	10716.2	433.287	107.181	620.505	1128.22	1144.56	1075.33	2845.01	437.922	440.029	1602.49	5337.29	1481.93	528.84	499.689	1159.03
good responder	1210.45	7354.12	905.866	3520.92	519.454	1688.83	1438.97	1012.69	342.721	1279.34	252.552	6117.21	1061.79	1319.52	772.822	74.716	118.06	934.75	5053.44	10525.7	859.213	2866.62	765.604	59.8135	609.307	73.1816	594.411	544.611	1062.79	6030.04	767.9	433.395	136.789	10863	223.785	459.468	481.321	348.082	2100.45	723.397	2293.21	350.008	474.605	863.323	8337.17	510.068	435.587	543.009	882.273
good responder	1005.48	9916.47	1340.15	4757.2	710.027	1005.33	2752.01	1205.59	741.807	2448.92	218.628	7745.8	4674.78	1684.46	1007.67	127.095	254.76	448.633	6274.86	13334.9	1609.62	4080.57	1107.07	129.048	821.927	36.1616	308.41	612.732	115.947	17913.7	1188.13	355.068	58.3712	4071.51	251.33	269.564	359.703	367.973	258.153	741.132	1593.94	283.885	800.957	1864.15	5148.06	1270.53	599.259	760.079	1502.45
good responder	1675.93	11370	707.047	5700.56	528.948	2666.38	2471.85	1186.94	283.676	1368.09	298.804	8106.93	3088.44	1503.97	941.165	958.803	2073.95	829.6	5659.73	11864.2	965.794	4482.1	1322.55	695.768	1037.75	75.67	1075.91	237.364	2652.93	11934.9	398.8	329.765	122.381	3242.05	239.027	1099.23	604.572	53.6708	1580.83	775.451	2820.3	405.389	711.828	1118.16	1942.07	336.868	353.409	910.156	817.909
poor responder	2342.19	488.986	1068.84	234.598	624.199	1186.8	4672.72	52.9891	616.015	148.838	333.031	3921.98	1026	115.824	1927.1	52.045	86.0267	838.401	385.477	797.336	1292.2	3314.84	1169.91	83.4539	2667.58	53.4686	391.21	138.415	543.246	2321.05	1897.88	319.144	157.324	2099.39	300.625	242.072	465.986	100.545	111.945	667.424	2207.03	340.826	610.487	1191.67	4529.22	284.939	369.019	731.707	1219.37
good responder	304.756	202.897	214.754	75.012	114.597	2817.85	564.152	30.3737	118.987	19.1943	24.803	6693.53	104.143	26.7256	252.758	85.5915	217.482	964.925	116.011	233.219	1342.5	3345.42	860.793	66.8253	156.211	76.2497	507.325	87.3223	95.914	313.495	447.97	325.616	134.459	2936.11	337.29	430.715	592.188	395.717	206.362	861.193	2911.79	420.28	588.686	1461.33	524.375	628.708	344.549	683.167	1020.04
poor responder	1049.09	17637.4	1272.69	10351.7	745.01	1492.89	4183.92	1308.46	588.793	2555.25	445.984	6496.05	4204.71	2672.9	1896.84	100.64	174.934	772.124	7936.48	17491.9	1266.41	3293.66	921.261	99.7835	819.706	49.9402	211.303	190.358	92.1051	41498.8	1054.87	323.668	126.3	14406.6	265.054	130.278	432.871	848.811	1972.71	850.701	2003.05	319.421	550.425	933.56	6196.14	745.218	345.111	646.09	1105.04
good responder	1675.91	6846.25	1116.71	3326.75	705.864	1189.39	2854.45	888.899	596.691	1196.1	323.391	6978.38	2700.47	1520.69	1253.13	63.623	85.7753	895.194	5772.87	12572.7	1635.99	3470.16	963.668	53.5036	954.746	48.5729	465.714	289.905	258.352	37408.4	746.523	289.28	190.645	2607.35	231.732	540.92	403.42	212.689	222.223	782.961	1931.53	307.051	681.144	1088.56	2709.02	466.706	618.4	679.541	1276.03
poor responder	3761.88	13262.2	997.395	6071.57	837.277	1569.3	3633.94	1553.45	554.061	1493.83	711.701	6149.3	3091.67	1488.67	921.602	26.4077	42.7757	1253.5	5555.62	11850.2	985.013	1730.27	951.76	36.3999	774.592	180.717	387.733	994.794	69.4835	31042.3	404.308	295.706	217.599	6759.28	197.799	321.223	860.414	392.421	6955.33	723.437	4123.04	553.136	565.32	1132.4	12505.6	494.324	398.051	641.925	833.909
poor responder	1571.29	11851.7	1117.34	6753.98	804.961	1138.5	3251.88	1998.08	508.544	2073.84	424.943	3295.17	3821.17	1736.47	1217.58	35.3108	86.7749	1894.68	6537.58	13734.9	1180.53	1586.5	772.224	69.3035	1225.14	109.395	450.544	527.409	90.8975	16439.8	735.588	551.031	329.797	2582.7	303.598	417.111	698.596	138.098	2173.19	1094.2	3222.71	489.876	558.631	1661.27	2030.49	628.578	629.563	675.126	1378.67
poor responder	1154.52	11113.6	590.498	5069.83	666.929	2370.3	1778.88	1517.05	306.108	1435.51	363.309	8390.23	2621.84	1502.04	985.406	18.6644	28.6423	579.422	5600.23	11633.5	1300.34	2089.02	1067.05	17.5394	963.187	32.0878	208.554	351.745	83.3549	35648.1	300.772	518.367	44.6725	13182	371.388	173.346	421.536	1009.47	2996.54	679.581	1905.77	256.739	719.671	955.073	2678.79	1276.13	313.937	843.431	589.336
good responder	1089.38	7176.81	1092.8	3255.62	687.16	1562.31	4194.68	838.902	395.825	1861.02	597.141	6095.77	2337.64	1394.9	1969.2	720.892	1727.36	956.039	5152.24	15018.1	1450.3	3134.57	836.019	384.63	1201.83	42.3821	485.272	200.751	251.701	9099.77	434.736	233.198	187.607	3648.47	250.274	374.195	409.194	82.3465	256.914	1062.04	1899.69	283.458	494.317	817.057	4056.92	437.182	387.52	1440.87	887.151
QC	7889.67	12535.8	1118.39	5384.57	957.859	1675.93	2927.55	1219.38	611.631	1313.15	1022.2	7048.74	3297.45	1390.79	2971.29	1063.61	2333.05	1323.34	5052.05	10837.7	1164.91	3904.04	1183.61	592.366	1361.23	276.299	604.905	693.644	1169.1	14456	495.339	365.282	218.144	6614.28	345.902	578.433	1270.41	582.573	529.782	1131.47	5990.14	737.975	600.378	1365.69	1814.65	461.614	507.057	750.011	916.501
QC	277.247	85.8238	319.771	25.0029	255.085	1863.37	716.494	13.2923	216.892	89.6202	253.359	7515.3	647.415	7.95511	364.752	1397.05	3031.48	1530.36	62.2237	139.608	1648.36	3938.32	1244.05	873.001	3109.19	303.117	587.568	230.143	1228.38	2341.94	511.218	367.701	278.211	9178.14	370.84	530.761	1368.06	550.529	91.6435	1235.83	6398.98	802.162	668.995	1598.51	955.019	455.632	590.186	748.555	1343.68
QC	148.68	169.249	123.106	50.0078	60.0034	1740.35	223.143	26.744	82.6526	15.8155	13.3568	4027.96	125.57	19.2066	110.457	956.854	2114.93	1526.1	71.0661	190.61	1508.06	3697.89	937.454	668.058	214.826	265.276	511.216	46.3685	1180.58	275.708	496.705	348.486	214.072	2464.35	326.468	437.731	1213.58	524.933	207.973	1157.09	5681.8	759.327	600.877	1481.38	344.181	1162.06	635.173	730.34	914.27
QC	3435.66	8865.44	1192.41	3853.47	1185.84	1750.43	9577	2008.92	672.32	1423.44	694.72	7194.22	4115.52	1648.28	4573.2	1095.61	2339.06	1595.5	6152.67	13197.2	1486.34	3602.73	1088.96	861.819	916.126	243.601	551.742	936.539	1104.45	22909.4	499.36	343.569	335.397	6590.18	341.576	509.222	1221.58	504.878	5864.92	1208.84	5615.99	742.073	599.081	1422.1	4521.74	1121.49	573.826	801.572	982.239
QC	1085.54	10485.3	1025.38	3053.98	549.323	1361.27	3549.54	812.302	568.323	834.074	304.054	6455	9133.97	1218.42	1722.12	648.938	1462.71	1444.3	4632.81	9738.77	1475.88	3400.21	1105.92	390.111	838.687	251.857	459.538	163.691	978.901	16700.1	716.602	296.649	288.519	2216.32	305.259	356.978	1065.85	491.286	384.455	953.569	5009.65	640.575	568.551	1202.69	7450.63	421.552	552.064	643.141	1015.54
QC	1254.48	11820.8	998.23	3318.99	562.215	1348.03	2727.77	1326.69	508.582	1751.95	268.29	6083.8	2564.23	1408.37	1324.61	662.874	1498.08	1467.14	5164.59	11138.9	1412.85	3163.8	980.281	492.06	551.655	241.198	309.51	181.304	953.231	14114.6	667.826	286.244	273.473	8091.07	300.6	421.297	1032.57	459.959	1498.61	949.33	4744.59	635.1	540.977	1152.69	5945.29	981.796	502.128	637.869	1204.42
[truncated: 3,767 more columns]

## Sheet: validation set
Table S3 original peak list of all samples in validation set
group	M719T9_1_XH-	M497T1_XH-	M331T0_2_XH-	M499T1_3_XH-	M213T0_2_XH-	M313T0_2_XH-	M633T9_XH-	M368T0_2_XH-	M485T9_2_XH-	M595T1_1_XH-	M481T0_1_XH-	M433T1_2_XH-	M482T0_1_XH-	M708T9_1_XH-	M583T0_2_XH-	M676T3_XH-	M539T1_3_XH-	M190T0_2_XH-	M639T1_XH-	M219T0_2_XH-	M837T1_XH-	M878T9_XH-	M772T9_XH-	M836T1_XH-	M980T1_2_XH-	M489T1_2_XH-	M621T1_3_XH-	M838T1_XH-	M835T1_1_XH-	M931T9_XH-	M561T0_1_XH-	M647T1_XH-	M979T1_2_XH-	M314T0_1_XH-	M833T1_1_XH-	M834T1_1_XH-	M433T1_3_XH-	M581T0_1_XH-	M505T0_2_XH-	M495T1_5_XH-	M810T1_XH-	M809T1_XH-	M189T0_2_XH-	M563T0_1_XH-	M973T9_XH-	M710T1_2_XH-	M845T9_XH-	M859T1_XH-	M409T0_3_XH-
good responder	4944.23	3652.67	143.931	1249.27	1638.79	708.775	2561.52	570.693	5960.06	813.547	11903.2	4046.39	1627.34	1254.44	680.877	1621.41	1679.44	1015.36	53.6393	860.555	231.87	2271.5	1202.1	150.255	1871.56	882.167	828.896	145.31	346.553	20644.1	326.846	67.5964	3107.78	162.728	445.976	257.011	748.834	159.636	273.574	211.159	372.336	814.02	13842.6	1036.86	578.379	338.191	1706.39	224.365	651.904
good responder	4984.74	2609.04	734.971	2374.55	3446.4	4383.82	2513.83	692.183	6144.72	449.553	687.472	7088.18	5116.24	1244.79	872.094	1264.74	1345.59	1458.19	397.619	1376.33	1448.5	2180.42	1200.76	903.896	1908.6	1084.66	1183.61	694.894	1929.54	20125.2	300.667	48.7802	2945.53	914.989	2047.74	1054.19	769.536	287.71	286.342	569.397	2283.55	4953.29	16018.8	594.124	1437.91	426.107	1767.98	836.792	934.319
good responder	7827.4	6384.88	1253.84	2452.88	1898.56	6610.56	2270.88	890.095	4757.52	1481.41	26567.2	9052.8	8013.47	928.531	2583.34	1742.62	1459.71	593.816	73.5133	735.425	2994	1598.35	2205.79	2368.63	2605.25	421.315	1259.11	1393.46	5089.38	13538.3	625.5	101.334	4964.4	1353.76	5767.89	2860.22	1267.68	409.293	1452.72	552.052	5225.21	11064.2	7538.98	471.436	886.117	585.836	1280.64	4108.89	798.484
good responder	7278.8	3191.1	154.59	2073.75	1040.3	2755.22	1683.31	622.734	3687.96	553.483	8027.88	41033.2	2352.5	932.965	1251.62	2131.44	1413.95	470.887	168.308	454.764	395.679	1562.42	1046.41	137.136	2593.67	1641.54	992.121	231.751	289.318	13224.7	288.139	944.065	4676.11	340.106	317.867	210.61	869.937	303.583	1581.51	415.959	426.216	861.694	6158.77	116.135	1572.15	508.68	1236.78	244.882	653.845
poor responder	13201.6	4326.58	109.203	1347.88	2511.81	570.215	724.297	863.396	6268.04	415.773	14429.3	38062	4352.83	1271.72	514.746	1385.43	450.958	158.158	131.077	740.355	303.305	1457.89	491.066	144.412	2236.25	353.73	930.783	233.229	309.906	8940.68	478.563	441.591	4374.72	168.482	300.006	189.72	998.708	184.331	348.79	314.623	384.248	773.345	1028.25	466.988	427.22	426.018	1376.58	205.712	1044.3
poor responder	1312.01	2825.81	554.315	2220.51	880.818	1740.86	1546.74	917.019	1173.5	1000.82	7921.35	27832.2	1469.48	1131.81	410.98	1638.07	1432.59	860.051	168.992	979.942	283.438	856.634	823.886	162.702	2533	1064.23	697.863	143.941	351.081	8820.37	356.868	647.841	4747.8	327.998	469.879	235.751	710.628	577.152	1436.81	855.799	398.587	885.817	10122.9	145.418	554.924	351.762	359.793	210.474	599.891
good responder	13607.6	2050.24	547.549	1797.08	5052.3	2642.63	179.164	707.629	5986.98	654.226	7681.2	39495.9	2021.1	1183.22	687.904	1497.57	1553.76	2100.21	254.091	3113.43	328.789	901.143	1709.05	225.299	2089.35	1441.26	968.416	226.146	432.66	20509.5	318.137	470.024	4185.28	553.556	466.37	257.474	708.746	233.141	373.083	716.872	623.187	1270.64	21855.4	147.917	921.536	485.331	1691.77	260.862	1064.06
poor responder	5892.48	5161.73	241.843	1551.49	12313.5	315.807	1118.36	1528.62	2645.32	1090.14	15557.6	34769.7	4705.46	291.24	288.249	1124.4	1136.55	129.409	264.378	1454.5	181.976	1403.66	638.567	186.181	2755.85	1225.9	700.245	122.073	378.176	7901.4	1005.54	297.189	5081.47	316.178	569.445	253.083	1355.68	679.467	1541.81	1153.18	344.046	753.024	1408.73	864.911	422.108	286.954	698.148	183.917	1157.17
poor responder	5318.63	5183.26	595.892	1972.37	974.225	1171.9	858.28	522.702	2883.02	1250.19	7971.18	26652.7	2424.54	628.086	907.407	1563.64	1360.31	831.208	370.002	1102.77	401.448	489.703	647.52	337.207	2058.96	1039.36	861.587	222.426	703.462	9382.24	348.224	234.574	4122.36	443.714	978.395	505.251	991.523	273.033	1372.86	714.158	759.626	1600.27	11423.6	397.182	1309.75	352.825	847.48	518.369	462.851
poor responder	7555.3	4581.3	278.603	2018.76	4271.66	827.134	1817.94	582.892	1967.21	528.094	36933.3	42303.7	11057.4	1299.11	719.136	1138.75	321.299	619.019	311.219	468.741	252.012	480.972	963.677	175.232	2328.45	1648.89	830.497	209.764	370.958	9768.04	1000.47	578.348	4540.37	534.157	379.54	211.008	1030.85	342.56	1521.73	484.983	477.298	986.722	8716.85	952.336	217.137	448.439	754.763	223.038	441.706
poor responder	3850.06	3622.67	570.02	1118.71	545.164	1890.3	1409.46	1280.75	3870.17	568.342	4915.71	34251	1422.45	552.174	595.778	1523.63	1489.09	907.922	171.453	2449.63	342.394	1090.75	143.757	248.26	2173.55	1025.23	847.683	205.561	525.736	7880.21	334.755	1136.63	4298.89	373.746	695.313	329.243	733.194	576.264	923.121	1026.41	434.456	1044.44	12033.9	289.521	561.804	390.898	766.08	341.434	488.321
poor responder	638.653	5470.89	1341.54	3045.68	7112.34	455.28	1056.21	638.322	3911.04	1178.74	43139.8	55670.4	12841.9	291.902	1308.16	2095.52	348.847	496.032	446.41	9418.59	291.646	1037.79	778.582	170.241	3117.04	2046.95	846.353	195.907	381.324	10447.6	1422.7	574.882	5285.94	367.752	434.191	226.328	2708.25	380.889	1437.2	537.121	559.554	1215.05	6447.88	1347.23	696.929	351.321	1345.9	183.411	573.46
good responder	9525.94	2896.04	626.514	985.495	1221.34	5339.66	3714.92	660.958	5620.69	576.137	8585.8	47470.7	1576.63	1273.25	504.97	2031.72	1398.81	1161.65	63.5976	1181.58	272.11	2706.75	3903.34	185.002	2622.91	1238.64	1016.54	135.044	413.09	16846.7	326.273	846.52	4991.17	1200.88	444.442	286.596	1926.62	492.813	1644.42	785.854	529.738	1129.31	15334.6	212.442	1906.17	465.046	1675.43	231.608	2780.35
good responder	9997.72	7376.32	1268.89	2431.97	4256.83	4825.16	1219.03	654.113	6163.32	651.781	10020.3	31507.7	2933.58	777.413	946.194	2278.56	1507.14	814.546	228.42	569.787	1044.48	1016.01	1508.76	862.892	2305.16	1283.38	1144.89	475.567	1891.01	8801.95	810.289	925.781	4921.89	994.602	2216.45	1060.84	2573.81	319.313	856.059	353.421	1225.42	2572.02	10400.1	686.988	671.5	575.471	1302.7	1361.54	429.491
poor responder	7611.39	7358.14	815.381	2308.64	4875.27	5664.1	114.107	844.876	3317.2	1308.44	16037.3	36647.6	4711.33	440.482	1263	20.6813	1164.52	462.693	208.881	3935.35	687.856	331.735	1527.35	557.905	2452.82	972.21	200.367	337.915	1262.7	12642.6	308.543	1177.18	4380.63	1217.56	1788.35	908.594	2904.49	376.068	752.003	356.701	918.029	1933.62	5709.62	311.553	160.561	76.7119	1284.48	1131.18	1452.6
poor responder	4239.36	4340.93	429.942	3627.09	1921.95	1293	819.991	603.937	3272.61	987.002	15277.8	35171.6	4521.48	844.452	640.204	1733.39	1182.1	802.1	267.014	1296.3	379.973	835.36	264.408	263.824	3021.42	1347.78	1158.11	213.688	493.103	4792.99	492.085	233.624	5728.35	487.153	576.873	282.026	1050.18	199.175	989.072	746.983	742.359	1581.32	11258.8	610.599	711.293	456.518	849.984	229.255	1477.33
poor responder	2993.69	9469.11	204.913	2886.32	10722.1	410.457	1602.35	787.048	2879.14	603.667	39238.1	40864.8	10161.8	502.582	695.609	19.3905	1102.46	405.785	329.579	1799.68	296.24	1561.63	1673.85	197.787	2687.19	904.223	292.847	200.005	408.676	6221.75	2251.19	530.411	4226.73	96.9228	437.825	325.964	2446.05	706.615	667.869	1699.73	369.498	846.825	4587.38	2221.96	976.108	62.8485	1273.44	214.651	307.414
poor responder	4689.79	5364.32	312.728	4744.08	3016.55	1135.81	128.736	931.487	3830.63	1086.76	39023.1	47205.7	11663.2	597.28	679.544	1346.53	1164.9	508.714	442.934	1701.47	344.291	367.679	1105.92	244.143	2511.74	1805.47	934.971	223.76	524.847	10284.3	425.305	1139.55	4821.5	461.135	452.713	256.115	669.107	194.35	1153.3	264.425	581.016	1302.06	3578.38	514.034	683.58	439.386	751.966	219.185	467.101
poor responder	2591.91	3252.92	349.176	2146.64	1904.01	848.457	1069.08	1029.72	3485.81	606.528	27522.6	28719.4	8214.45	51.9881	1325.96	1290.28	1276.38	282.199	446.187	1213.57	238.304	631.376	987.811	158.402	2323.89	1051.69	1317.27	136.932	306.831	5659.86	804.577	1421.28	4454.51	877.757	367.653	206.856	3032.48	309.289	1344.73	509.963	512.663	1030.04	3092.54	860.031	538.172	586.173	416.831	178.834	555.071
good responder	8076.91	2041.63	814.58	1023.8	1956.05	4080.85	944.208	720.595	4915.59	1112.61	12065.2	13315	3277.57	748.72	937.538	1738.89	331.18	946.165	401.174	921.059	699.501	1175.7	681.153	446.265	2574.9	1675.76	1109.85	356.77	915.559	8860.65	414.069	829.108	5067.45	819.631	1169.19	579.512	1709.48	245.6	249.697	172.131	1396.55	2966.39	10568.4	186.631	646.241	467.806	977.518	677.358	296.054
good responder	2184.98	5701.98	540.042	1510.05	3838.25	2011.45	1522.69	417.124	3152.65	1070.76	6957.14	41009.5	2087.65	695.29	432.08	1399.07	1308.89	976.11	438.624	719.555	270.544	1368.61	1163.66	245.275	2223.28	976.951	1352.35	157.022	492.723	7564.02	337.437	769.776	4477.16	495.553	649.886	303.817	375.046	383.907	986.17	491.471	463.898	1106.89	14072.6	304.228	517.006	546.259	571.7	294.274	566.797
good responder	14394.7	3245.25	495.249	2189.49	3464.46	3070.86	487.104	643.412	6180.76	685.971	9482.4	10344.7	2845.23	1356.71	897.337	2057.3	2041.78	1114.21	55.3836	826.655	385.042	1145.89	1096.56	306.019	2185.96	445.88	1345.84	189.493	637.038	1072.9	486.543	163.503	4055.33	685.955	574.104	300.516	434.504	233.127	633.798	482.106	758.219	1710.64	14881.1	226.327	361.387	603.225	1703.7	251.972	3630.56
good responder	5424.01	390.897	833.852	1172.69	6273.06	9293.1	1868.97	877.657	3924.84	580.213	9327.54	28216.1	2561.88	700.042	717.262	1689.46	1291.47	694.134	64.2662	880.729	2231.87	750.603	88.9467	1600.64	1709	1058.63	1248.53	1005.64	3310.32	10136.8	562.852	605.903	3041.38	2063.69	3632.71	1821.89	474.085	180.098	506.576	245.581	3628.99	7850.51	9013.94	391.177	994.174	516.541	762.143	1824.93	3787.3
poor responder	3503	3341.58	407.797	3971.25	3984.82	4108.89	1013.63	951.746	3346.11	1337.75	11658	44315.4	3294.27	437.939	710.342	932.197	1452.27	663.543	862.666	618.209	1086.11	603.675	896.878	626.752	2304.14	1604.6	1393.15	449.925	1340.81	6974.04	435.193	1308.57	4342.62	842.857	1419.93	686.366	285.978	108.316	318.273	717.613	1488.89	3285.53	4327.62	343.27	442.175	573.921	832.15	888.956	397.825
good responder	9292.56	786.891	614.328	265.539	5505.11	6032.98	2862.83	879.232	1900.22	82.6222	7689.02	195.343	3290.87	740.295	2119.25	1598.48	2362.05	662.834	55.3834	379.155	575.043	1484.62	2762.82	343.624	11.668	92.9733	976.332	245.48	669.007	14186.1	870.275	16.0271	0.389147	1322.07	941.519	457.88	1051.27	426.387	417.964	118.378	775.717	1706.96	12422.5	713.439	1488.87	351.202	1872.68	592.63	448.235
poor responder	3867.8	5350.44	442.277	2413.05	4763.69	3070.21	1210.88	1239.63	3795.25	1169.63	10074.6	8103.57	2948.52	720.843	826.168	2367.84	1626.01	870.658	366.737	1298.07	999.43	47.859	794.39	832.043	2712.73	1243.3	1512.55	453.55	1888.11	7403.71	353.491	107.115	5009.16	645.801	2243.7	1094.07	486.395	448.146	1402.4	417.002	1582.39	3438.75	16747.6	232.31	367.979	570.523	460.053	910.988	398.73
good responder	7120.2	788.459	1328.95	1318.33	6058.28	7723.54	287.003	884.758	2640.05	710.308	7501.4	50051.2	1755.39	662.57	919.031	1048.09	1322.97	658.073	564.812	846.902	731.39	750.056	194.061	559.381	3042.2	1926.86	1405.55	342.767	1255.2	4143.64	494.041	87.0857	6233.6	1665.33	1581.32	778.816	1439.45	177.936	1628.65	704.428	1416.37	3028.95	7720.19	509.963	307.525	627.427	476.463	1030.19	454.34
good responder	752.86	505.599	1206.96	3132.54	989.292	9687.2	1046.49	769.335	2405.09	611.577	12307.6	23332.7	3648.15	303.335	3302.5	1249.8	1457.01	303.57	474.395	510.383	321.472	577.081	53.3024	267.666	2011.27	845.443	1326.14	219.791	566.644	7441.86	360.119	718.305	4208.08	2072.16	671.895	304.438	663.53	258.567	318.697	792.537	744.947	1595.41	3560.05	510.954	125.267	567.649	233.44	484.42	616.462
poor responder	1408.01	3625.11	273.946	2464.78	2006.88	1765.37	1703.45	764.035	3824.34	918.029	17530.1	49917.3	5478.03	846.879	803.485	1146.64	334.428	641.956	460.846	4995.75	366.747	910.415	692.377	255.422	2686.77	1845.92	1501.84	186.785	501.794	7141.32	817.35	592.024	5163.13	359.082	591.758	294.039	629.585	708.086	967.08	935.628	811.934	1703.98	8390.14	957.851	409.013	620.195	710.519	329.859	553.773
good responder	10674	1266.59	686.223	167.875	1260.58	913.372	1278.02	655.043	6161.57	71.499	6179.28	241.061	2019.51	1290.2	6428.24	885.354	2443.24	890.191	43.5752	993.867	130.777	168.029	2460.22	77.0115	3.64654	125.915	1017.19	80.3112	146.8	10698.7	192.294	49.6987	1.82695	323.218	187.602	119.24	468.208	158.957	322.654	95.3482	206.974	562.892	17635	106.027	1294.03	424.428	1445.27	128.469	369.798
poor responder	2082.85	3700.93	504.769	2332.13	4532.99	3053.04	1241.18	1204.67	4989.53	1436.68	15774.8	31866.5	4673.68	553.168	538.798	1107.36	1311.59	297.414	793.864	1031.46	514.205	658.156	644.033	320.94	2241.84	1155.45	729.21	213.144	837.019	9901.91	331.592	105.992	4703.28	668.492	941.045	400.063	966.137	466.15	1461.13	549.688	1033.21	1978.96	881.317	252.951	355.424	357.697	447.99	500.68	656.355
poor responder	4699.99	7512.65	306.41	2673.53	8571.65	1525.93	1536.73	821.156	5445.82	456.782	137676	28848.4	40794.1	115.303	350.339	1232.14	1418.2	240.011	374.569	705.982	186.945	739.37	1396.63	127.458	2188.51	1061.2	770.976	110.223	298.554	6996.39	3540.93	143.062	5506.49	236.96	436.123	210.269	1575.36	446.18	1547.3	407.543	319.39	782.835	2135.67	3607.5	618.386	335.813	858.161	167.954	714.734
poor responder	6168.23	7918.88	469.849	2028.19	7081.48	2725.95	204.246	678.569	997.637	892.094	25103	9670.37	7503.94	1534.29	1117.17	1066.06	1434.77	999.063	455.685	1694.03	903.274	1598.43	1293.66	672.771	2421.67	1756.12	289.371	381.296	1629.16	12576.6	591.753	649.548	5075.68	628.863	1910.73	1010.13	1886.39	86.2935	1253.24	791.045	1910.64	4045.18	20458.5	439.03	797.093	231.649	861.77	1472.19	510.534
poor responder	5385.25	5856.17	198.827	1785.24	4527.53	337.422	2857.9	408.265	2274.54	949.692	13378.9	6941.74	3902.73	443.991	308.079	1136.72	367.052	837.631	229.974	2198.04	328.991	143.948	2392.41	167.875	2377.09	1126.54	848.184	163.159	421.784	16231.4	635.355	1492.51	4713.14	170.164	399.969	203.946	690.293	457.725	457.988	428.423	430.019	1027.35	10328.1	559.679	148.993	385.501	1254.08	304.125	1115.7
good responder	10959.5	2951.34	313.17	2021.1	1357.59	1453.36	2398.46	484.907	5505.49	925.234	23273.6	29556.8	7315.38	1204.16	587.797	1074.27	2281.86	868.694	350.282	699.572	734.074	1044.57	1666.77	468.14	2702.66	981.228	831.193	266.18	1040.68	10814.4	422.527	81.3342	5813.07	543.208	924.422	406.068	731.933	149.587	951.286	379.332	929.365	1986.38	10944.3	230.206	719.582	351.962	1043.23	351.648	1899.71
good responder	11797.6	2208.47	592.956	1962.04	373.773	2623.98	1835.72	529.319	5564.68	701.623	9844.64	24696.2	2800.19	516.799	1528.76	1021.01	1288.39	508.501	163.524	2002.39	383.441	2152.7	580.195	277.664	2132.55	1302.15	739.863	251.521	634.718	9027.89	247.047	129.956	4702.16	563.29	776.777	380.208	687.391	244.953	1306.36	822.292	698.768	1426.49	6160.3	316.13	609.345	361.328	576.71	651.716	723.966
poor responder	3914.16	4059.3	386.014	3103.6	4928.52	1498.69	950.854	1627.1	5420.69	577.722	31479.3	45722.4	9425.46	469.738	512.693	1476.54	1543.4	169.412	273.89	4459.52	210.759	785.394	306.074	128.047	2448.71	1785.02	895.516	143.104	297.932	7755.41	594.931	146.9	4292.25	457.381	250.697	166.685	2646.11	307.637	877.865	775.806	316.556	779.055	1417.24	476.248	1252.26	363.796	743.71	93.2089	398.6
poor responder	12035.8	3755.18	272.723	2775.1	2359.17	1801.01	451.99	698.78	300.28	1433	22912	49577.6	6971.13	1313.28	902.348	895.517	1412.08	634.731	424.901	1074.91	287.726	1367.96	975.743	162.911	2218.88	1935.96	709.057	136.776	389.309	10677.5	766.311	341.282	5483.87	358.009	506.95	216.473	2339.07	341.087	1496.46	1034.34	475.941	1172.9	3134.98	513.409	441.719	316.325	745.296	256.922	558.46
good responder	9666.05	2165.27	587.093	1955.01	805.306	4085.2	1018.85	597.895	4389.11	621.625	20214.6	29585.8	5987.34	569.713	736.38	1003.18	1380.45	613.103	380.217	1950.18	401.99	993.153	1100.67	288.272	2410.9	1078.08	894.39	233.895	655.24	8040.49	369.57	81.1432	4910.98	707.66	728.255	376.289	1072.91	189.087	1766.96	350.717	718.457	1611.5	3774.93	287.345	813.749	397.108	832.134	362.374	506.263
poor responder	12148.9	4060.46	341.698	2415.02	7388.06	3071.97	92.3577	598.734	6137.72	981.903	12152.1	59386.2	3538.69	95.374	611.551	1141.04	1400.53	1378.44	500.793	2343.89	546.469	2275.12	712.774	408.506	3826.8	792.874	848.372	278.961	943.975	13101.1	339.142	129.077	7116.08	609.624	1059.61	560.853	1051.89	116.253	1308.19	402.275	1235.12	2555.08	17062.9	278.858	1463.77	438.256	610.157	617.725	482.741
good responder	11482.2	6611.96	1210.42	3129.23	1683.5	5880.33	2132.94	325.563	303.457	650.394	21280.3	13823.8	6150.1	1255.49	569.43	2081.51	1306.8	136.489	455.498	830.522	882.507	2124.63	2537.91	708.641	689.447	530.04	770.621	360.073	1522.8	16737.6	788.283	117.088	3174.32	1244.99	1715.12	866.498	610.728	56.1138	593.667	391.164	1687.27	3601.25	1106.47	708.283	1418.16	322.513	1392.31	961.437	477.263
poor responder	6897.46	1789.9	816.288	2004.91	6809.12	12003.6	1163.96	537.669	1528.54	699.929	22117.4	25894.5	6532.91	623.798	960.287	885.34	1565.32	214.425	56.998	1166.8	321.608	951.427	885.609	272.19	2488.35	1587.27	879.775	168.88	610.933	5828.98	429.846	592.401	4599.84	2622.62	670.592	316.115	534.453	359.995	993.53	1007.9	526.589	1334.65	786.161	356.11	446.188	406.137	873.963	267.397	387.533
good responder	11760.4	2113.25	392.353	571.144	359.218	4079.58	1362.36	622.703	5516.91	776.867	7645.04	15716.1	1892.68	1258.06	369.454	1457.39	368.885	736.131	56.805	1248.62	329.859	1256.73	2723.01	288.692	3391.16	647.144	839.914	171.022	704.648	12616.2	372.695	193.089	6331.87	838.042	776.255	380.544	509.72	241.457	270.566	209.339	694.654	1457.33	3711.27	122.008	1469.33	326.503	741.974	266.358	2888.64
poor responder	11017.7	7009.09	702.885	5143.65	3962.33	6516.07	988.962	551.827	2416.16	1124.69	81056.1	28434.7	27415.3	1189.09	1110.85	1370.35	1431.3	547.827	456.034	1774.8	269.518	2032.92	579.905	182.08	2026.31	1056.63	714.374	140.48	452.653	9896.55	1721.84	81.2353	4549.93	1557.27	573.928	248.956	3015.96	246.684	1196.33	570.452	597.187	1270.34	1763.94	1938.25	1270.4	262.585	1386.42	279.455	422.423
good responder	17648.2	3527.53	1313.83	2244.99	823.801	12706.2	1814.77	474.054	4870.42	555.378	18493.3	19975.7	5676.67	1093.38	2023.85	1527.44	2367.76	814.12	226.169	410.773	1185.94	1865.28	2056.1	1031.39	2003.07	716.248	729.358	569.798	2350.92	14476.8	401.573	72.1459	4370.34	3009.54	3031.84	1478.15	430.561	534.217	325.495	1475.58	1660.21	3544.54	10948.6	325.745	1181.52	324.789	1243.06	1380.34	280.946
good responder	9772.99	5131.6	684.467	3030.85	2568.13	2972.81	3803.39	499.863	5651.98	784.112	16050.6	6364.48	4683.32	1057.28	1349.06	1451.03	1479.62	1026.74	428.053	1522.79	453.868	2285.3	1323.57	286.71	2014.49	319.868	1300.65	210.386	726.544	16884	600.512	566.685	4090.94	561.91	831.775	393.447	848.591	121.112	521.134	372.758	783.664	1590.92	14411.5	707.481	573.446	510.221	1303.37	636.778	374.918
good responder	10784.7	3268.66	1432.05	237.304	2704.99	10726.1	1562.8	718.835	3400.59	1055.35	10594.1	44684.5	3270.14	614.062	6984.04	2083.7	517.02	538.402	57.6012	1010.59	2211.18	856.339	2496.91	1702.65	2342.91	1630.08	1306.18	970.078	3725.82	8210.32	212.913	99.3491	1826.49	2348.82	4873.4	2269.95	963.986	323.02	1097.92	442.368	3514.75	7412.46	7573.38	219.491	387.34	555.998	283.609	2934.45	1996.34
good responder	8232.44	4615.3	1223.43	2407.13	2498.02	11517.6	841.124	548.703	4321.38	932.015	18691.1	30677.1	5639.96	1329.46	2989.29	1318.97	1853.49	718.716	388.821	366.282	1316.35	815.417	694.226	1014.17	2171.93	1164.22	980.696	565.561	2158.97	11485.9	460.461	315.235	4730.82	2533.6	2859.76	1403.6	853.658	359.93	1325.74	250.951	2015.94	4266.89	9456.17	384.964	1362.52	507.3	1277.67	1534.45	419.695
good responder	7844.32	3294.64	260.595	1660	601.639	204.45	1623.37	695.094	5627.5	631.541	10474.9	26364.1	2814.97	1083.57	1074.4	1671.14	1441.72	801.769	145.21	431.238	191.245	2045.65	2149.73	133.107	2142.27	1684.74	1108.86	106.657	282.166	13739.8	264.982	275.48	4684.97	128.55	376.774	205.081	776.378	298.867	1267.08	630.127	312.569	741.646	10017.1	199.758	1074.16	512.984	1321.96	129.434	3622.11
poor responder	7943.98	3113.53	848.556	1554.3	2562.97	5117.04	1089.89	544.932	4440.11	928.275	10133.7	18160.3	5121.28	1153.52	1204.39	1101.94	459.576	368.711	336.413	615.769	334.442	1550.8	2738.42	274.915	2694.37	2335.56	1079.07	202.47	556.75	13366.8	379.909	2269.46	5741.92	1145.97	667.042	386.269	664.362	433.617	2305.77	549.142	719.998	1540.86	4702.3	336.585	1075.72	577.859	1476.96	239.293	950.756
	9807.29	3025.75	346.72	268.356	1965.61	1074.01	2680.93	533.029	5859.24	81.4307	14797.8	1008.24	2499.35	1237.99	737.292	1276.39	752.86	407.144	41.3106	968.53	396.227	2218.02	2261.12	239.876	55.867	128.648	997.462	209.145	404.367	20400	602.139	50.3239	12.8449	290.72	405.323	280.822	617.087	269.483	693.273	178.898	568.051	1401.86	4756.6	743.43	1601.42	205.457	1768.18	314.135	820.781
	3998.91	3662.13	782.901	1156.02	2347.22	5015.75	1081.67	561.066	2811.95	2062.83	15400.7	27214.6	4607.41	911.211	815.246	609.619	2366.91	471.572	59.1862	994.791	942.2	650.312	857.52	711.58	2204.37	1026.49	517.346	455.748	1443.19	6297.73	726.823	134.963	4361.68	1061.84	1733.32	800.932	432.702	235.771	441.415	393.092	1709.67	3507.03	5570.68	752.29	670.717	294.531	462.614	1000.3	515.655
	4355.99	1010.89	509.02	1588.18	2188.29	2147.4	1338.02	570.569	2739.71	2073.42	16327.7	29172.9	4702.88	667.892	1006.58	599.3	1423.64	428.012	1293.75	1067.88	413.596	662.085	1005.51	286.727	2730.92	1125.7	715.413	241.438	668.668	7420.19	532.352	77.19	5502.42	623.176	684.67	362.053	144.598	201.133	437.439	440.317	849.885	1663.61	5677.08	578.244	297.744	339.299	482.711	373.365	437.922
	2348.48	3798.41	944.67	2027.46	2505.09	7729.79	1001.67	730.421	3315.23	1966.39	9215.03	38688.1	2628.34	349.354	883.794	724.29	2411.85	455.783	907.897	1051.34	1037.77	374.285	28.6612	725.9	2160.6	838.137	992.926	469.44	1549.3	4655.43	690.908	429.483	4235.41	1688.63	1847.4	836.78	332.92	274.757	460.579	405.438	1726.85	3761.64	5547.2	629.109	95.1924	515.336	175.686	1111.03	466.091
	1737.25	2745.79	736.6	1799.02	1967.78	3501.24	1632.47	471.352	2095.84	2584.26	12618.7	23108.1	3771.68	1128.87	301.125	744.101	2240.05	380.683	824.612	973.571	1270.06	1594.15	821.431	533.723	1701.69	886.18	565.443	414.817	1153.78	5637.93	449.114	66.4314	3786.91	923.223	1397.79	660.451	629.422	195.457	475.198	377.273	1543.81	3195.37	4193.32	479.302	1117.05	307.141	125.493	766.23	430.187
	4152.69	3043.02	922.173	1541.69	4217.96	5306.85	1555.86	702.591	3240.67	2005.4	13807.7	27678.3	4290.09	768.606	873.745	501.428	1460.65	439.993	732.554	1036.09	986.199	1234.85	1390.87	703.772	2426.25	999.51	688.499	446.141	1524.69	8194.42	571.277	439.103	4569.71	904.673	1765.48	989.002	804.534	249.204	1239.58	500.333	1753.68	3767.46	5393.37	512.664	597.345	403.104	597.915	1112.94	422.503
[truncated: 2,404 more columns]

## Sheet: identified metabolites
Table S4. Putative metabolite identification information
m/z	Retention time (min)	Detection mode	Identified metabolites
258.111	3.88	HILIC positive	Glycerophosphocholine
258.11	3.92	HILIC positive	Glycerophosphocholine
114.066	0.94	HILIC positive	Creatinine
789.615	1.14	HILIC positive	PC(18:1/18:1)
522.355	1.92	HILIC positive	LysoPC(18:1)
522.354	2	HILIC positive	LysoPC(18:1)
759.572	1.13	HILIC positive	PC(14:0/20:2)/PC(16:0/18:2)/PC(18:2/16:0)/PC(20:2/14:0)
758.569	1.18	HILIC positive	PC(14:0/20:2)/PC(16:0/18:2)/PC(18:2/16:0)/PC(20:2/14:0)
784.584	1.1	HILIC positive	PC(14:1/22:2)/PC(22:2/14:1)/PC(18:1/18:2)/PC(20:2/16:1)
784.583	1.13	HILIC positive	PC(14:1/22:2)/PC(22:2/14:1)/PC(18:1/18:2)/PC(20:2/16:1)
810.6	1.05	HILIC positive	PC(16:0/22:4)/PC(20:4/18:0)//PC(20:0/18:4)/PC(18:4/20:0)/PC(18:0/20:4)//PC(22:4/16:0)
810.6	1.08	HILIC positive	PC(16:0/22:4)/PC(20:4/18:0)//PC(20:0/18:4)/PC(18:4/20:0)/PC(18:0/20:4)//PC(22:4/16:0)
744.588	1.16	HILIC positive	PC(16:0/P-18:1)/PC(O-16:0/18:2)
812.612	1.1	HILIC positive	PC(18:0/20:3)/PC(18:3/20:0)/PC(20:0/18:3)/PC(20:3/18:0)
782.568	1.07	HILIC positive	PC(18:1/18:3)
782.569	1.11	HILIC positive	PC(18:1/18:3)
786.599	1.12	HILIC positive	PC(18:2/18:0)
786.6	1.14	HILIC positive	PC(18:2/18:0)
789.617	1.1	HILIC positive	PC(18:2/18:0)/PC(18:0/18:2)/PC(22:2/14:0)
830.569	1.06	HILIC positive	PC(18:3//22:5)/PC(22:5/18:3)
762.591	1.17	HILIC positive	PC(20:2/14:0)/PC(18:2/16:0)/PC(14:0/20:2)
797.621	1.09	HILIC positive	PC(20:3/P-18:1)
854.57	1.03	HILIC positive	PC(20:4/22:6)/PC(22:6/20:4)
796.615	1.06	HILIC positive	PC(22:4/P-16:0)
794.606	1.05	HILIC positive	PC(22:4/P-16:0)
794.605	1.08	HILIC positive	PC(22:4/P-16:0)
792.588	1.02	HILIC positive	PC(22:5/P-16:0)
784.491	1.25	HILIC positive	PE(18:4/22:6)
760.582	1.17	HILIC positive	PE(15:0/22:1)/PE(22:1/15:0)
496.34	2.3	HILIC positive	LysoPC(16:0)
496.34	2.05	HILIC positive	LysoPC(16:0)
556.325	7.77	RP negative	LysoPC(16:0)
520.339	2.01	HILIC positive	LysoPC(18:2)
521.343	2.03	HILIC positive	LysoPC(18:2)
546.354	1.93	HILIC positive	LysoPC(20:3)
546.353	1.98	HILIC positive	LysoPC(20:3)
544.339	1.96	HILIC positive	LysoPC(20:4)
544.34	1.97	HILIC positive	LysoPC(20:4)
545.343	1.97	HILIC positive	LysoPC(20:4)
570.353	1.94	HILIC positive	LysoPC(22:6)
769.593	1.08	HILIC positive	PC(P-18:0/18:3)/PC(20:3/P-16:0)/PC(18:3/P-18:0)
792.59	1.07	HILIC positive	PS(18:0/18:0)
793.593	1.07	HILIC positive	PS(18:0/18:0)
768.592	1.08	HILIC positive	PC(o-16:0/20:4)
768.589	1.11	HILIC positive	PC(o-16:0/20:4)
766.576	1.04	HILIC positive	PC(o-16:1/20:4)
766.575	1.07	HILIC positive	PC(o-16:1/20:4)
195.088	0.52	HILIC positive	Enprofylline
740.465	1.19	HILIC positive	Lycoperoside D
740.464	1.22	HILIC positive	Lycoperoside D
445.331	0.45	HILIC negative	3-Hydroxysintaxanthin
251.185	6.1	RP positive	[2,2-Bis(2-methylpropoxy)ethyl]benzene
770.601	1.13	HILIC positive	1-O-Hexadecyl-2-O-dihomogammalinolenoylglycero-3-phosphocholine
767.579	1.04	HILIC positive	2-O-(5,8,11,14,17-Eicosapentaenoyl)-1-O-hexadecylglycero-3-phosphocholine
809.588	1.04	HILIC positive	PC(16:0/22:5)/PC(20:5/18:0)/PC(22:5/16:0)/PC(18:0/20:5)
808.583	1.09	HILIC positive	PC(16:0/22:5)/PC(20:5/18:0)/PC(22:5/16:0)/PC(18:0/20:5)
